# Supplementary material for: Comparative Metabolomics Analysis Reveals Sterols and Sphingolipids Play a Role in Cotton Fiber Cell Initiation
Source: Int J Mol Sci. 2021 Oct 23;22(21):11438. doi: 10.3390/ijms222111438 (PMC8583818; doi:10.3390/ijms222111438)
Supplement: Supplementary file 1 [file ijms-22-11438-s001.zip › Table S2.xls]

## Sheet: Numeric
umol/g	S1P t18:1	S1P t18:0	Sph t18:1	Sph t18:0	Sph d18:1	Cer d18:1/16:0	Cer d18:1/18:0	Cer d18:1/20:0	Cer d18:1/22:0	Cer d18:1/24:0	Cer d18:1/26:0	Cer d18:0/16:0	Cer d18:0/18:0	Cer d18:0/20:0	Cer d18:0/22:0	Cer d18:0/24:0	Cer d18:0/26:1	PhytoCer t18:1/16:0	PhytoCer t18:1/18:0	PhytoCer t18:1/20:0	PhytoCer t18:1/20:1	PhytoCer t18:1/22:0	PhytoCer t18:1/24:0	PhytoCer t18:1/26:0	PhytoCer t18:0/16:0	PhytoCer t18:0/18:0	PhytoCer t18:0/20:0	PhytoCer t18:0/22:0	PhytoCer t18:0/24:0	PhytoCer t18:0/26:0	PhytoCer t18:1/h18:0	PhytoCer t18:1/h20:0	PhytoCer t18:1/h21:0	PhytoCer t18:1/h22:0	PhytoCer t18:1/h23:0	PhytoCer t18:1/h24:1	PhytoCer t18:1/h24:0	PhytoCer t18:1/h25:0	PhytoCer t18:1/h26:1	PhytoCer t18:1/h26:0	PhytoCer t18:0/h22:1	PhytoCer t18:0/h22:0	PhytoCer t18:0/h23:0	PhytoCer t18:0/h24:1	PhytoCer t18:0/h24:0	PhytoCer t18:0/h26:1	PhytoCer t18:0/h26:0	GluCer d18:1/h16:0	GluCer d18:1/h18:0
Xinfl-1	3.96066e-07	1.31429e-07	9.15761e-06	6.88377e-06	9.83926e-08	2.1973e-08	4.18339e-08	5.39215e-08	3.27507e-07	4.90582e-07	6.75502e-08	7.68348e-09	1.09598e-08	1.67798e-08	2.13685e-08	3.02191e-08	2.72396e-09	3.63619e-08	6.11321e-08	6.72371e-08	3.48459e-08	6.97658e-07	1.48963e-06	2.84169e-07	1.39154e-08	6.82952e-08	7.1925e-08	8.73701e-07	1.18879e-06	1.91445e-07	4.45916e-08	1.2322e-07	1.31494e-07	1.15827e-06	6.29195e-07	2.84802e-07	1.79379e-06	3.75272e-07	2.91234e-08	6.64926e-08	3.94479e-07	5.74187e-07	2.84702e-07	1.92569e-07	6.11966e-07	3.74025e-08	1.01641e-07	3.88664e-08	1.14228e-07
Xinfl-2	3.04651e-07	1.19468e-07	9.30346e-06	7.14411e-06	8.12226e-08	2.35238e-08	4.54e-08	5.61286e-08	2.94938e-07	4.80721e-07	6.17779e-08	6.21622e-09	1.21174e-08	1.76735e-08	2.00446e-08	3.02713e-08	4.99784e-09	3.79284e-08	4.44703e-08	4.79126e-08	3.11112e-08	6.57368e-07	1.55622e-06	2.54313e-07	1.45842e-08	6.23847e-08	7.87065e-08	8.85672e-07	1.10291e-06	2.53838e-07	3.96622e-08	1.14575e-07	1.644e-07	1.52097e-06	6.32839e-07	3.31808e-07	1.79281e-06	4.92587e-07	2.86022e-08	8.15406e-08	4.9045e-07	6.51949e-07	2.99635e-07	2.18674e-07	6.32443e-07	3.28687e-08	9.48167e-08	4.50059e-08	1.29158e-07
Xinfl-3	4.20659e-07	1.30843e-07	8.98331e-06	7.04112e-06	6.13463e-08	2.245e-08	4.16044e-08	4.8967e-08	2.66682e-07	4.37659e-07	5.17764e-08	4.4992e-09	1.44848e-08	1.3777e-08	2.29607e-08	3.28795e-08	5.55119e-09	3.25953e-08	4.46605e-08	5.626e-08	3.40126e-08	6.97498e-07	1.48126e-06	2.85083e-07	1.21173e-08	6.26588e-08	7.03851e-08	8.24387e-07	9.13784e-07	2.16282e-07	2.73064e-08	1.0068e-07	1.29449e-07	1.39212e-06	6.63077e-07	3.62613e-07	1.90065e-06	4.84528e-07	2.85811e-08	3.99265e-08	3.98828e-07	6.5134e-07	2.87442e-07	2.01469e-07	7.33922e-07	1.99846e-08	9.97529e-08	4.59316e-08	1.41741e-07
XuFL-1	4.03561e-07	1.42916e-07	9.56813e-06	7.58095e-06	1.65354e-07	2.25272e-08	5.4787e-08	5.92365e-08	3.08607e-07	4.1959e-07	8.2593e-08	5.57144e-09	1.10235e-08	1.44562e-08	1.46548e-08	3.71347e-08	4.8759e-09	4.36004e-08	6.74989e-08	6.52644e-08	3.5138e-08	6.96431e-07	1.7497e-06	3.46554e-07	1.80012e-08	6.38936e-08	7.04583e-08	6.10743e-07	1.08027e-06	2.27468e-07	4.53857e-08	9.82453e-08	9.84919e-08	1.00758e-06	6.05584e-07	3.45311e-07	1.74169e-06	5.17948e-07	4.70187e-08	3.4474e-07	3.06196e-07	3.98184e-07	2.32691e-07	2.0549e-07	5.60413e-07	2.07761e-08	9.02409e-08	4.93799e-08	1.431e-07
XuFL-2	4.06054e-07	1.30478e-07	9.82862e-06	8.04298e-06	1.10743e-07	2.21863e-08	4.35145e-08	4.34207e-08	1.47426e-07	3.34999e-07	5.3971e-08	7.24861e-09	1.09705e-08	1.49333e-08	1.29902e-08	2.4774e-08	4.27018e-09	4.23625e-08	5.54523e-08	5.37839e-08	5.25388e-08	6.73091e-07	1.20651e-06	3.70389e-07	2.2506e-08	7.18335e-08	7.10403e-08	5.63153e-07	9.3334e-07	1.99544e-07	4.55927e-08	1.23476e-07	1.1193e-07	1.29988e-06	6.65171e-07	3.45026e-07	1.6209e-06	5.11956e-07	3.98307e-08	2.91977e-07	3.12063e-07	4.6555e-07	2.30943e-07	1.76881e-07	5.67949e-07	1.85502e-08	9.67932e-08	4.35653e-08	1.20519e-07
XuFL-3	2.25701e-07	6.42474e-08	9.45116e-06	8.19438e-06	1.00163e-07	2.24786e-08	3.72692e-08	3.78204e-08	6.45876e-08	2.12573e-07	5.71776e-08	5.28848e-09	1.1884e-08	1.11494e-08	1.1887e-08	1.10495e-08	2.01582e-09	3.6646e-08	5.47677e-08	6.43559e-08	2.10296e-08	6.2356e-07	1.54526e-06	3.51825e-07	1.90523e-08	7.09122e-08	7.4526e-08	6.76919e-07	1.11722e-06	2.39501e-07	4.37662e-08	1.43976e-07	1.46925e-07	1.53832e-06	9.71515e-07	3.39489e-07	2.09696e-06	6.02559e-07	4.95596e-08	3.70507e-07	3.35593e-07	6.18946e-07	3.02915e-07	1.71809e-07	6.7936e-07	2.49915e-08	1.33717e-07	4.56183e-08	1.21925e-07
Xufl-1	2.55626e-07	9.6482e-08	8.7844e-06	6.32053e-06	6.23981e-08	1.55515e-08	3.8962e-08	4.94267e-08	2.9356e-07	3.61252e-07	6.05708e-08	6.29756e-09	1.11705e-08	1.26408e-08	1.88002e-08	2.83579e-08	2.18806e-09	3.96178e-08	4.96402e-08	5.47994e-08	6.51852e-08	7.06221e-07	1.35331e-06	2.94933e-07	1.29141e-08	5.71767e-08	8.23201e-08	8.94853e-07	1.23922e-06	1.9233e-07	3.9917e-08	1.19513e-07	1.52052e-07	1.69921e-06	7.48521e-07	2.2325e-07	1.47063e-06	1.19676e-07	3.42634e-08	2.36584e-07	4.07424e-07	5.55482e-07	2.72459e-07	1.95858e-07	6.74596e-07	2.91842e-08	9.8353e-08	2.77591e-08	9.84041e-08
Xufl-2	2.90217e-07	1.08129e-07	1.00254e-05	6.86196e-06	1.28717e-07	1.34999e-08	3.62232e-08	4.56172e-08	2.70143e-07	4.26297e-07	6.71949e-08	3.35988e-09	9.61255e-09	1.17032e-08	1.84641e-08	2.08239e-08	1.15107e-09	2.44501e-08	4.75684e-08	6.96324e-08	3.75058e-08	7.59885e-07	1.46565e-06	2.79602e-07	9.71933e-09	6.13345e-08	7.50407e-08	8.98924e-07	1.15239e-06	2.11634e-07	4.2461e-08	1.13548e-07	1.29351e-07	1.50511e-06	7.59538e-07	3.41077e-07	1.85753e-06	4.72056e-07	3.19935e-08	3.9658e-07	4.8283e-07	6.16592e-07	2.93887e-07	2.15701e-07	6.24492e-07	2.53961e-08	1.01272e-07	2.97867e-08	9.99934e-08
Xufl-3	3.15771e-07	9.32405e-08	1.02701e-05	7.38515e-06	7.15837e-08	1.73562e-08	4.51642e-08	4.86704e-08	3.35949e-07	4.06893e-07	7.85376e-08	4.36694e-09	1.37903e-08	1.41186e-08	1.65995e-08	2.97644e-08	2.95371e-09	3.18786e-08	5.37821e-08	6.22548e-08	5.38863e-08	7.65864e-07	1.56284e-06	3.46888e-07	1.9881e-08	5.23265e-08	6.80747e-08	7.39404e-07	1.08928e-06	1.82832e-07	4.61362e-08	1.16672e-07	1.23995e-07	1.59937e-06	6.48713e-07	2.74409e-07	2.2011e-06	2.93711e-07	2.72659e-08	2.46197e-07	3.81937e-07	5.24176e-07	2.45582e-07	2.23694e-07	6.3721e-07	3.51992e-08	1.09711e-07	3.62668e-08	1.06615e-07
[truncated: 37 more columns]

## Sheet: Group
SampleID	GroupID	Order	Tissue name
Xinfl-1	Xinfl	1	ovule
Xinfl-2	Xinfl		ovule
Xinfl-3	Xinfl		ovule
XuFL-1	XuFL	2	ovule
XuFL-2	XuFL		ovule
XuFL-3	XuFL		ovule
Xufl-1	Xufl	3	ovule
Xufl-2	Xufl		ovule
Xufl-3	Xufl		ovule

## Sheet: NumericGroup
Lipidome	Class 1	Class
S1P t18:1	t-S1P	t-S1P
S1P t18:0	t-S1P	t-S1P
Sph t18:1	PhytoSph	PhytoSph
Sph t18:0	PhytoSph	PhytoSph
Sph d18:1	Sph	Sph
Cer d18:1/16:0	Cer	Cer
Cer d18:1/18:0	Cer	Cer
Cer d18:1/20:0	Cer	Cer
Cer d18:1/22:0	Cer	Cer
Cer d18:1/24:0	Cer	Cer
Cer d18:1/26:0	Cer	Cer
Cer d18:0/16:0	Cer	Cer
Cer d18:0/18:0	Cer	Cer
Cer d18:0/20:0	Cer	Cer
Cer d18:0/22:0	Cer	Cer
Cer d18:0/24:0	Cer	Cer
Cer d18:0/26:1	Cer	Cer
PhytoCer t18:1/16:0	PhytoCer	PhytoCer
PhytoCer t18:1/18:0	PhytoCer	PhytoCer
PhytoCer t18:1/20:0	PhytoCer	PhytoCer
PhytoCer t18:1/20:1	PhytoCer	PhytoCer
PhytoCer t18:1/22:0	PhytoCer	PhytoCer
PhytoCer t18:1/24:0	PhytoCer	PhytoCer
PhytoCer t18:1/26:0	PhytoCer	PhytoCer
PhytoCer t18:0/16:0	PhytoCer	PhytoCer
PhytoCer t18:0/18:0	PhytoCer	PhytoCer
PhytoCer t18:0/20:0	PhytoCer	PhytoCer
PhytoCer t18:0/22:0	PhytoCer	PhytoCer
PhytoCer t18:0/24:0	PhytoCer	PhytoCer
PhytoCer t18:0/26:0	PhytoCer	PhytoCer
PhytoCer t18:1/h18:0	PhytoCer-OHFA	PhytoCer-OHFA
PhytoCer t18:1/h20:0	PhytoCer-OHFA	PhytoCer-OHFA
PhytoCer t18:1/h21:0	PhytoCer-OHFA	PhytoCer-OHFA
PhytoCer t18:1/h22:0	PhytoCer-OHFA	PhytoCer-OHFA
PhytoCer t18:1/h23:0	PhytoCer-OHFA	PhytoCer-OHFA
PhytoCer t18:1/h24:1	PhytoCer-OHFA	PhytoCer-OHFA
PhytoCer t18:1/h24:0	PhytoCer-OHFA	PhytoCer-OHFA
PhytoCer t18:1/h25:0	PhytoCer-OHFA	PhytoCer-OHFA
PhytoCer t18:1/h26:1	PhytoCer-OHFA	PhytoCer-OHFA
PhytoCer t18:1/h26:0	PhytoCer-OHFA	PhytoCer-OHFA
PhytoCer t18:0/h22:1	PhytoCer-OHFA	PhytoCer-OHFA
PhytoCer t18:0/h22:0	PhytoCer-OHFA	PhytoCer-OHFA
PhytoCer t18:0/h23:0	PhytoCer-OHFA	PhytoCer-OHFA
PhytoCer t18:0/h24:1	PhytoCer-OHFA	PhytoCer-OHFA
PhytoCer t18:0/h24:0	PhytoCer-OHFA	PhytoCer-OHFA
PhytoCer t18:0/h26:1	PhytoCer-OHFA	PhytoCer-OHFA
PhytoCer t18:0/h26:0	PhytoCer-OHFA	PhytoCer-OHFA
GluCer d18:1/h16:0	GluCer	GluCer
GluCer d18:1/h18:0	GluCer	GluCer
GluCer d18:1/h19:0	GluCer	GluCer
GluCer d18:1/h20:0	GluCer	GluCer
GluCer d18:1/h22:0	GluCer	GluCer
GluCer d18:1/h23:0	GluCer	GluCer
GluCer d18:1/h24:1	GluCer	GluCer
GluCer d18:1/h24:0	GluCer	GluCer
GluCer d18:0/h20:0	GluCer	GluCer
GluCer t18:1/h18:0	Phyto-GluCer	Phyto-GluCer
GluCer t18:1/h19:0	Phyto-GluCer	Phyto-GluCer
GluCer t18:1/h20:0	Phyto-GluCer	Phyto-GluCer
GluCer t18:1/h22:0	Phyto-GluCer	Phyto-GluCer
GluCer t18:1/h23:0	Phyto-GluCer	Phyto-GluCer
GluCer t18:1/h24:0	Phyto-GluCer	Phyto-GluCer
GluCer t18:1/h25:0	Phyto-GluCer	Phyto-GluCer
GluCer t18:1/h26:0	Phyto-GluCer	Phyto-GluCer
GIPC t18:1/h22:0	GIPC	GIPC
GIPC t18:1/h24:0	GIPC	GIPC
t-S1P		CLASS
PhytoSph		CLASS
Sph		CLASS
Cer		CLASS
PhytoCer		CLASS
PhytoCer-OHFA		CLASS
GluCer		CLASS
Phyto-GluCer		CLASS
GIPC		CLASS
campesteryl esters	steryl esters	steryl esters
sitosteryl esters	steryl esters	steryl esters
stigmasteryl esters	steryl esters	steryl esters
stimgastaneryl esters	steryl esters	steryl esters
cholesterol	sterol	sterol
campesterol	sterol	sterol
sitosterol	sterol	sterol
stigmasterol	sterol	sterol
stigmastanol	sterol	sterol
steryl esters		CLASS
sterol		CLASS
